# Supplementary material for: Unconscious processing of happy faces correlates with prosocial tendency but not extraversion
Source: Front Psychol. 2025 Feb 4;15:1458373. doi: 10.3389/fpsyg.2024.1458373 (PMC11834868; doi:10.3389/fpsyg.2024.1458373)
Supplement: Supplementary file 1 [file Table_1.xlsx]

## Sheet: Exp1
							ACC						RT (seconds)
ID	d'	gender	age	Overall ACC	Overall RT	False Alarm Rate	Happy Consistent	Happy Inconsistent	Happy Irrelevant	Feraful Consistent	Feraful Inconsistent	Feraful Irrelevant	Happy Consistent	Happy Inconsistent	Happy Irrelevant	Feraful Consistent	Feraful Inconsistent	Feraful Irrelevant
1	0.240568	male	19	0.924419	0.463091	0.1	1	0.793103	0.928571	0.965517	0.931034	0.928571	0.424904	0.441769	0.446829	0.465099	0.494895	0.505616
2	0.0574393	female	19	0.982759	0.507742	0.188889	1	0.933333	1	1	1	0.966667	0.501041	0.496506	0.478038	0.512772	0.547905	0.511777
3	0.134163	male	20	0.885057	0.515264	0.155556	0.793103	0.766667	0.888889	0.965517	0.965517	0.933333	0.544853	0.507554	0.531986	0.499351	0.521066	0.493069
4	-0.21325	female	18	0.903955	0.392944	0.161111	0.931034	0.866667	0.931034	1	0.833333	0.862069	0.393991	0.385792	0.395688	0.382971	0.394277	0.406922
5	-0.0414668	female	21	0.971098	0.512953	0.05	1	0.964286	0.931034	0.928571	1	1	0.52449	0.525263	0.512151	0.512216	0.506408	0.497807
6	0.187419	female	21	0.942857	0.462091	0.0833333	0.827586	0.827586	1	1	1	1	0.449286	0.499658	0.51151	0.471852	0.430666	0.416825
7	-0.105656	female	21	0.892045	0.506689	0.205556	0.9	0.793103	0.833333	0.966667	0.931034	0.928571	0.506744	0.513549	0.492845	0.507226	0.516263	0.503337
8	0.334649	female	21	0.988506	0.390247	0.105556	1	0.925926	1	1	1	1	0.381282	0.395792	0.402169	0.363508	0.400795	0.398616
9	0.010447	female	21	0.852273	0.511378	0.0666667	0.933333	0.733333	0.62069	0.966667	0.862069	1	0.511455	0.50479	0.484225	0.515826	0.549585	0.495213
10	0.301638	female	20	0.965714	0.417812	0.188889	0.933333	0.966667	0.933333	1	0.962963	1	0.386387	0.398552	0.371689	0.44545	0.454013	0.452083
11	-0.381663	female	21	0.994318	0.366707	0.05	1	0.964286	1	1	1	1	0.349972	0.382433	0.372098	0.367675	0.373726	0.355587
12	-0.139827	female	21	0.994286	0.485589	0.15	1	1	1	0.966667	1	1	0.487418	0.522844	0.461412	0.455951	0.484587	0.501266
13	0.395145	female	23	0.988506	0.424158	0.0666667	0.962963	1	1	1	1	0.965517	0.433635	0.460852	0.429495	0.398619	0.439561	0.383804
14	0.157354	female	21	0.847458	0.476735	0.0833333	0.833333	0.866667	0.827586	0.827586	0.896552	0.833333	0.465545	0.466614	0.490304	0.507899	0.4618	0.471038
15	0.312826	female	22	0.983051	0.43178	0.05	1	0.933333	1	0.966667	1	1	0.412537	0.402463	0.379895	0.460015	0.49194	0.446187
16	0.0128427	male	22	0.937853	0.44671	0.0111111	0.866667	0.9	0.964286	1	0.896552	1	0.434014	0.449136	0.471331	0.446621	0.440268	0.439042
17	-0.0071331	female	22	0.888889	0.479385	0.238889	0.866667	0.814815	0.740741	0.931034	0.965517	1	0.506969	0.511449	0.485356	0.467219	0.441462	0.474153
18	0.185926	male	22	0.914773	0.468947	0.238889	0.862069	0.933333	0.9	0.933333	0.928571	0.931034	0.462766	0.451804	0.435624	0.442834	0.531977	0.492159

## Sheet: Exp2
						ACC				RT (ms)					Awareness Check
ID	gender	age	Overall ACC	Overall RT	False Alarm Rate	Happy Consistent	Happy Inconsistent	Neutral Consistent	Neutral Inconsistent	Happy Consistent	Happy Inconsistent	Neutral Consistent	Neutral Inconsistent		ACC	RT	Prosocial Tendency	Extraversion
1	female	20	0.91	303.09	0.09	0.97	0.97	0.84	0.84	271.35	252.52	388.7	312	Unaware group	0.56	230.67	61	49
2	female	20	0.98	343.18	0.03	1	1	0.97	0.94	319.16	314.19	384.61	356.93	Unaware group	0.56	272.33	74	38
3	male	20	0.88	344.18	0.2	0.94	1	0.88	0.69	327.3	305.13	379.14	379.5	Unaware group	0.5	456.25	75	37
4	female	20	0.63	347.26	0.72	0.75	0.66	0.59	0.5	304.92	357.1	348.05	396.94	Unaware group	0.44	374.29	80	39
5	female	20	0.99	316.94	0	1	0.97	1	1	313.59	332.26	300.22	322.19	Unaware group	0.56	481.22	74	43
6	female	20	0.89	306.95	0.16	0.78	0.88	1	0.91	300.76	307.11	335.16	281	Unaware group	0.44	722.57	71	32
7	female	20	0.95	305.47	0.06	0.97	0.91	0.94	0.97	290.81	311.72	306.57	313.23	Unaware group	0.5	568.5	74	41
8	female	20	0.91	347.52	0.17	0.97	0.91	0.91	0.84	303.71	339.45	401.86	348.11	Unaware group	0.56	614.89	86	30
9	female	20	0.64	315.09	0.56	0.66	0.66	0.69	0.56	299.05	296.71	314.14	356.39	Unaware group	0.5	2345.25	70	42
10	female	20	0.97	298.08	0.06	0.97	0.97	1	0.94	289.65	286.19	306.78	309.8	Unaware group	0.44	633.71	71	46
11	female	20	0.88	326.42	0.19	0.97	1	0.88	0.69	307	294.44	320.46	407.86	Unaware group	0.5	1275	77	24
12	male	20	0.98	357.47	0.05	1	1	0.97	0.94	320.94	307.06	399.13	407.17	Unaware group	0.5	1250.13	62	29
13	female	20	0.75	356.7	0.36	0.94	0.81	0.81	0.44	277.63	376.92	405.69	397.57	Unaware group	0.56	3205	88	35
14	female	20	0.77	320.94	0.36	0.84	0.69	0.72	0.84	329.3	353.91	300.74	302.93	Unaware group	0.38	1266.33	61	43
15	male	20	0.83	307.64	0.3	0.88	0.91	0.81	0.72	284.79	321.79	301.23	324.87	Unaware group	0.38	1123.83	82	47
16	female	20	0.79	357.02	0.37	0.88	0.91	0.66	0.72	338	312.07	424.14	375.57	Unaware group	0.13	156	62	32
17	male	20	0.94	300.18	0.08	1	1	0.94	0.81	286	286.19	316.47	316.08	Unaware group	0.5	2809	54	31
18	female	20	0.86	301.21	0.12	0.91	0.94	0.84	0.75	278.14	300.13	300.3	331.46	Unaware group	0.5	267.5	86	44
19	female	20	0.84	414.11	0.19	1	0.88	0.81	0.69	397.19	377	411.31	489.27	Unaware group	0.5	873.13	99	32
20	female	20	0.77	281.21	0.28	0.88	0.72	0.84	0.63	252.61	313.3	294.67	266.2	Unaware group	0.5	2666.38	82	36
21	female	20	0.96	268.82	0.08	1	0.91	1	0.94	253.19	269.97	254.25	299.93	Unaware group	0.13	566	64	33
22	male	20	0.99	328.03	0.02	1	0.97	1	1	341.84	341.71	319.75	309.25	Unaware group	0.5	1315.88	75	37
23	male	20	0.95	314.86	0.11	0.94	0.94	1	0.91	320.77	319.37	307.75	311.93	Partially aware group	0.81	940.77	77	31
24	female	20	0.95	345.98	0.08	0.97	1	0.94	0.88	337.29	338.81	349.93	359.57	Partially aware group	0.63	783.3	64	34
25	female	20	0.73	284.34	0.33	0.97	0.56	0.88	0.5	265.9	271.56	293.57	318.31	Partially aware group	0.75	562.08	77	35
26	female	20	0.91	335.43	0.16	0.97	1	0.88	0.81	324.68	337.59	319.57	362.65	Partially aware group	0.88	457.36	71	37
27	female	20	0.98	310.43	0.03	1	1	0.97	0.97	288.75	284.56	353.23	316.71	Partially aware group	0.69	723.73	67	28
28	female	20	0.7	275.45	0.37	0.97	0.47	0.88	0.47	256.26	260.73	291.57	299.73	Partially aware group	0.75	268.58	74	41
29	female	20	0.74	277.72	0.28	0.91	0.56	0.97	0.53	265.45	293.39	280.42	277.12	Partially aware group	0.69	356.27	83	39
30	female	20	0.98	316.17	0.03	1	0.97	1	0.97	297.31	323.23	315.88	328.87	Partially aware group	0.75	720.92	69	33
31	female	20	0.98	347.05	0.02	1	1	1	0.94	311	321.69	360.38	398.33	Partially aware group	0.75	826.25	74	34
32	female	20	0.75	305.48	0.5	0.75	0.72	0.81	0.72	278.46	277.74	324.04	340.43	Partially aware group	0.69	402.73	70	27
33	female	20	0.91	332.61	0.11	1	0.84	0.91	0.91	341.06	327	315.86	345.24	Partially aware group	0.63	991.4	75	46
34	female	20	0.73	295.1	0.25	0.69	0.69	0.81	0.72	192.68	271.95	341.73	362.48	Partially aware group	0.63	441.9	76	28
35	female	20	0.71	323.33	0.5	0.81	0.69	0.69	0.66	260.27	326.18	328.5	393	Partially aware group	0.69	647	79	32
36	female	20	0.82	280.81	0.27	0.91	0.78	0.88	0.72	274.69	282.36	291.5	273.83	Partially aware group	0.63	655.7	93	48
37	female	20	0.83	351.78	0.34	0.91	0.94	0.75	0.72	279.69	311.53	385	460.52	Partially aware group	0.81	585.38	58	28
38	female	20	0.74	311.55	0.42	0.97	0.94	0.53	0.53	237	256.83	436.94	418.65	Partially aware group	0.69	266.27	98	38
39	female	20	0.81	321.04	0.31	0.78	0.66	0.94	0.88	345.44	406.33	246.07	315.61	Partially aware group	0.69	390.09	100	37
40	female	20	0.76	305.77	0.39	0.75	0.88	0.78	0.63	283.25	268.25	308.24	382.25	Partially aware group	0.63	1749.2	83	37
41	female	20	0.87	292.62	0.25	0.91	0.94	0.78	0.84	238.38	267.27	342.08	333.26	Partially aware group	0.63	472.2	94	44
42	female	20	0.64	267.22	0.64	0.53	0.63	0.66	0.75	362	245.7	264.81	220.13	Partially aware group	0.69	1203.73	77	44
43	female	20	0.88	342.25	0.17	0.97	0.84	0.88	0.81	363.1	313	324.21	367.19	Partially aware group	0.69	2162.45	70	33
44	male	20	0.94	344.96	0.06	1	0.97	0.97	0.81	312.84	306.97	390.94	374.96	Partially aware group	0.63	1441.9	76	28
