# Supplementary material for: Unconscious processing of happy faces correlates with prosocial tendency but not extraversion
Source: Front Psychol. 2025 Feb 4;15:1458373. doi: 10.3389/fpsyg.2024.1458373 (PMC11834868; doi:10.3389/fpsyg.2024.1458373)
Supplement: Supplementary file 2 [file Table_2.xlsx]

## Sheet: Exp1
	Happy1acc	Happy2acc	Happy3acc	Fearful1acc	Fearful2acc	Fearful3acc	Happy1RT	Happy2RT	Happy3RT	Fearful1RT	Fearful2RT	Fearful3RT
	1	0.79	0.93	0.97	0.93	0.93	0.42	0.44	0.45	0.47	0.49	0.51
	1	0.93	1	1	1	0.97	0.5	0.5	0.48	0.51	0.55	0.51
	0.79	0.77	0.89	0.97	0.97	0.93	0.54	0.51	0.53	0.5	0.52	0.49
	0.93	0.87	0.93	1	0.83	0.86	0.39	0.39	0.4	0.38	0.39	0.41
	1	0.96	0.93	0.93	1	1	0.52	0.53	0.51	0.51	0.51	0.5
	0.83	0.83	1	1	1	1	0.45	0.5	0.51	0.47	0.43	0.42
	0.9	0.79	0.83	0.97	0.93	0.93	0.51	0.51	0.49	0.51	0.52	0.5
	1	0.93	1	1	1	1	0.38	0.4	0.4	0.36	0.4	0.4
	0.93	0.73	0.62	0.97	0.86	1	0.51	0.5	0.48	0.52	0.55	0.5
	0.93	0.97	0.93	1	0.96	1	0.39	0.4	0.37	0.45	0.45	0.45
	1	0.96	1	1	1	1	0.35	0.38	0.37	0.37	0.37	0.36
	1	1	1	0.97	1	1	0.49	0.52	0.46	0.46	0.48	0.5
	0.96	1	1	1	1	0.97	0.43	0.46	0.43	0.4	0.44	0.38
	0.83	0.87	0.83	0.83	0.9	0.83	0.47	0.47	0.49	0.51	0.46	0.47
	1	0.93	1	0.97	1	1	0.41	0.4	0.38	0.46	0.49	0.45
	0.87	0.9	0.96	1	0.9	1	0.43	0.45	0.47	0.45	0.44	0.44
	0.87	0.81	0.74	0.93	0.97	1	0.51	0.51	0.49	0.47	0.44	0.47
	0.86	0.93	0.9	0.93	0.93	0.93	0.46	0.45	0.44	0.44	0.53	0.49
SPSS syntax for analyzing data
	GLM Happy1acc Happy2acc Happy3acc Fearful1acc Fearful2acc Fearful3acc
	/WSFACTOR=VisEmo 2 Polynomial EmoCong 3 Polynomial
	/METHOD=SSTYPE(3)
	/PLOT=PROFILE(EmoCong*VisEmo)
	/EMMEANS=TABLES(OVERALL)
	/EMMEANS=TABLES(VisEmo)
	/EMMEANS=TABLES(EmoCong)
	/EMMEANS=TABLES(VisEmo*EmoCong)
	/PRINT=DESCRIPTIVE ETASQ OPOWER PARAMETER
	/CRITERIA=ALPHA(.05)
	/WSDESIGN=VisEmo EmoCong VisEmo*EmoCong.
	GLM Happy1RT Happy2RT Happy3RT Fearful1RT Fearful12RT Fearful3RT
	/WSFACTOR=VisEmo 2 Polynomial EmoCong 3 Polynomial
	/METHOD=SSTYPE(3)
	/PLOT=PROFILE(VisEmo*EmoCong)
	/EMMEANS=TABLES(OVERALL)
	/EMMEANS=TABLES(VisEmo)
	/EMMEANS=TABLES(EmoCong) COMPARE ADJ(BONFERRONI)
	/EMMEANS=TABLES(VisEmo*EmoCong)
	/PRINT=DESCRIPTIVE ETASQ OPOWER PARAMETER
	/CRITERIA=ALPHA(.05)
	/WSDESIGN=VisEmo EmoCong VisEmo*EmoCong.

## Sheet: Exp2
Unaware Group	ACCH1	ACCH2	ACCN1	ACCN2	RTH1	RTH2	RTN1	RTN2	Prosocial	Extraversion
	0.97	0.97	0.84	0.84	271.35	252.52	388.7	312	61	49
	1	1	0.97	0.94	319.16	314.19	384.61	356.93	74	38
	0.94	1	0.88	0.69	327.3	305.13	379.14	379.5	75	37
	0.75	0.66	0.59	0.5	304.92	357.1	348.05	396.94	80	39
	1	0.97	1	1	313.59	332.26	300.22	322.19	74	43
	0.78	0.88	1	0.91	300.76	307.11	335.16	281	71	32
	0.97	0.91	0.94	0.97	290.81	311.72	306.57	313.23	74	41
	0.97	0.91	0.91	0.84	303.71	339.45	401.86	348.11	86	30
	0.66	0.66	0.69	0.56	299.05	296.71	314.14	356.39	70	42
	0.97	0.97	1	0.94	289.65	286.19	306.78	309.8	71	46
	0.97	1	0.88	0.69	307	294.44	320.46	407.86	77	24
	1	1	0.97	0.94	320.94	307.06	399.13	407.17	62	29
	0.94	0.81	0.81	0.44	277.63	376.92	405.69	397.57	88	35
	0.84	0.69	0.72	0.84	329.3	353.91	300.74	302.93	61	43
	0.88	0.91	0.81	0.72	284.79	321.79	301.23	324.87	82	47
	0.88	0.91	0.66	0.72	338	312.07	424.14	375.57	62	32
	1	1	0.94	0.81	286	286.19	316.47	316.08	54	31
	0.91	0.94	0.84	0.75	278.14	300.13	300.3	331.46	86	44
	1	0.88	0.81	0.69	397.19	377	411.31	489.27	99	32
	0.88	0.72	0.84	0.63	252.61	313.3	294.67	266.2	82	36
	1	0.91	1	0.94	253.19	269.97	254.25	299.93	64	33
	1	0.97	1	1	341.84	341.71	319.75	309.25	75	37
PartiallyAwareGroup	ACCH1	ACCH2	ACCN1	ACCN2	RTH1	RTH2	RTN1	RTN2	Prosocial	Extraversion
	0.94	0.94	1	0.91	320.77	319.37	307.75	311.93	77	31
	0.97	1	0.94	0.88	337.29	338.81	349.93	359.57	64	34
	0.97	0.56	0.88	0.5	265.9	271.56	293.57	318.31	77	35
	0.97	1	0.88	0.81	324.68	337.59	319.57	362.65	71	37
	1	1	0.97	0.97	288.75	284.56	353.23	316.71	67	28
	0.97	0.47	0.88	0.47	256.26	260.73	291.57	299.73	74	41
	0.91	0.56	0.97	0.53	265.45	293.39	280.42	277.12	83	39
	1	0.97	1	0.97	297.31	323.23	315.88	328.87	69	33
	1	1	1	0.94	311	321.69	360.38	398.33	74	34
	0.75	0.72	0.81	0.72	278.46	277.74	324.04	340.43	70	27
	1	0.84	0.91	0.91	341.06	327	315.86	345.24	75	46
	0.69	0.69	0.81	0.72	192.68	271.95	341.73	362.48	76	28
	0.81	0.69	0.69	0.66	260.27	326.18	328.5	393	79	32
	0.91	0.78	0.88	0.72	274.69	282.36	291.5	273.83	93	48
	0.91	0.94	0.75	0.72	279.69	311.53	385	460.52	58	28
	0.97	0.94	0.53	0.53	237	256.83	436.94	418.65	98	38
	0.78	0.66	0.94	0.88	345.44	406.33	246.07	315.61	100	37
	0.75	0.88	0.78	0.63	283.25	268.25	308.24	382.25	83	37
	0.91	0.94	0.78	0.84	238.38	267.27	342.08	333.26	94	44
	0.53	0.63	0.66	0.75	362	245.7	264.81	220.13	77	44
	0.97	0.84	0.88	0.81	363.1	313	324.21	367.19	70	33
	1	0.97	0.97	0.81	312.84	306.97	390.94	374.96	76	28
SPSS syntax for analyzing data
GLM ACCH1 ACCH2 ACCN1 ACCN2
/WSFACTOR=VisEmo 2 Polynomial EmoCong 2 Polynomial
/METHOD=SSTYPE(3)
/EMMEANS=TABLES(OVERALL)
/EMMEANS=TABLES(VisEmo)
/EMMEANS=TABLES(EmoCong)
/EMMEANS=TABLES(VisEmo*EmoCong)
/PRINT=DESCRIPTIVE ETASQ OPOWER
/CRITERIA=ALPHA(.05)
/WSDESIGN=VisEmo EmoCong VisEmo*EmoCong.
GLM RTH1 RTH2 RTN1 RTN2
/WSFACTOR=VisEmo 2 Polynomial EmoCong 2 Polynomial
/METHOD=SSTYPE(3)
/EMMEANS=TABLES(OVERALL)
/EMMEANS=TABLES(VisEmo)
/EMMEANS=TABLES(EmoCong)
/EMMEANS=TABLES(VisEmo*EmoCong)
/PRINT=DESCRIPTIVE ETASQ OPOWER
/CRITERIA=ALPHA(.05)
/WSDESIGN=VisEmo EmoCong VisEmo*EmoCong.
# Correlation Analysis
COMPUTE ACC1= ACCH1 - ACCH2.
EXECUTE.
COMPUTE ACC2= ACCN1 - ACCN2.
EXECUTE.
COMPUTE RT1= RTH2 - RTH1.
EXECUTE.
COMPUTE RT2= RTN2 - RTN1.
EXECUTE.
CORRELATIONS
/VARIABLES=Prosocial Extraversion ACC1 ACC2 RT1 RT2
/PRINT=TWOTAIL NOSIG
/MISSING=PAIRWISE.
